# Supplementary material for: First Evidence That Nematode Communities in Deadwood Are Related to Tree Species Identity and to Co-Occurring Fungi and Prokaryotes
Source: Microorganisms. 2021 Jul 6;9(7):1454. doi: 10.3390/microorganisms9071454 (PMC8304250; doi:10.3390/microorganisms9071454)
Supplement: Supplementary file 1 [file microorganisms-09-01454-s001.zip]

Archive with 5 entries (5 files):
- Moll et al 2021_Fig.S1.pdf
- Moll et al 2021_Fig.S2.pdf
- Moll et al 2021_Fig.S3.pdf
- Moll et al 2021_Fig.S4.pdf
- Moll et al. 2021_Table S1.pdf
